# Supplementary material for: Identification of Immuno-Targeted Combination Therapies Using Explanatory Subgroup Discovery for Cancer Patients with EGFR Wild-Type Gene
Source: Cancers (Basel). 2022 Sep 29;14(19):4759. doi: 10.3390/cancers14194759 (PMC9564073; doi:10.3390/cancers14194759)
Supplement: Supplementary file 1 [file cancers-14-04759-s001.zip]

Archive with 1 entries (1 files):
- cancers-1892794-supplementary.pdf
